# Supplementary material for: Comparing de novo assemblers for 454 transcriptome data
Source: BMC Genomics. 2010 Oct 16;11:571. doi: 10.1186/1471-2164-11-571 (PMC3091720; doi:10.1186/1471-2164-11-571)
Supplement: Additional file 2 — Results of merging three assemblies. Assembly metrics as a result of merging three first-order assemblies. Alignments of merged assemblies to reference sequences. [file 1471-2164-11-571-S2.XLS]

## Sheet: Contig stats
Table S1 - Metrics for robust contigs from assembly triples
Assembly 1	Assembly 2	Assembly 3	Num contigs	Bases in contigs	Mean contig length	Max contig size	N50	Num of contigs >= 1kb	Bases in contigs >= 1kb
MIRA	Newbler 2.5	SeqMan	15129	15606364	1031.55	7069	1460	6168	10863182
CLC	MIRA	SeqMan	14869	14730190	990.664	7065	1352	5748	9769307
CAP3	MIRA	SeqMan	14665	14841321	1012.02	6461	1329	5990	9944663
CLC	MIRA	Newbler 2.5	14580	15319529	1050.72	7372	1487	6051	10759494
CLC	Newbler 2.5	SeqMan	14501	14957750	1031.5	7640	1468	5805	10337958
CAP3	MIRA	Newbler 2.5	13536	14589232	1077.81	6263	1500	5882	10396650
CAP3	CLC	SeqMan	13443	13971818	1039.34	6616	1390	5649	9576221
CAP3	CLC	MIRA	13420	13836693	1031.05	6263	1371	5606	9424680
CAP3	CLC	Newbler 2.5	13360	14574637	1090.92	6234	1519	5861	10460902
CAP3	Newbler 2.5	SeqMan	13356	14441156	1081.25	6571	1495	5827	10304275
MIRA	Newbler 2.3	Newbler 2.5	8818	12238696	1387.92	6230	1640	5666	10019307
CLC	MIRA	Newbler 2.3	8585	12091063	1408.39	7372	1640	5661	9970494
CLC	Newbler 2.3	Newbler 2.5	8582	12267377	1429.43	6229	1685	5688	10184973
MIRA	Newbler 2.3	SeqMan	8538	11810672	1383.31	7067	1617	5587	9696517
CAP3	MIRA	Newbler 2.3	8503	11515209	1354.25	6263	1583	5374	9264446
CAP3	Newbler 2.3	Newbler 2.5	8267	11712825	1416.82	6262	1667	5451	9696538
CAP3	CLC	Newbler 2.3	8157	11674025	1431.17	7359	1657	5522	9745679
Newbler 2.3	Newbler 2.5	SeqMan	8146	11592798	1423.13	6572	1665	5418	9646219
CLC	Newbler 2.3	SeqMan	8028	11499079	1432.37	7914	1668	5400	9587029
CAP3	Newbler 2.3	SeqMan	7896	11197022	1418.06	6264	1640	5337	9328132
Note:	Three assemblies at a time were merged using an OLC assembler (CAP3, with default settings). Only robust contigs with support from all three constituent assemblies were considered.

## Sheet: EST clusters
Table S2 - Assembly triples: alignment to L. sigmodontis EST clusters
Assembly 1	Assembly 2	Assembly 3	Percentage of 1602 EST clusters hit	Percentage of total EST cluster bases hit
CAP3	CLC	MIRA	85.3308	76.169
CAP3	CLC	Newbler v2.3	80.4619	71.8948
CAP3	CLC	Newbler v2.5	85.1436	76.0996
CAP3	CLC	SeqMan	84.2072	75.1817
CAP3	MIRA	Newbler v2.3	79.0886	70.6007
CAP3	MIRA	Newbler v2.5	85.0187	75.646
CAP3	MIRA	SeqMan	85.0187	75.9542
CAP3	Newbler v2.3	Newbler v2.5	78.839	69.9934
CAP3	Newbler v2.3	SeqMan	76.6542	68.1284
CAP3	Newbler v2.5	SeqMan	82.4594	73.4258
CLC	MIRA	Newbler v2.3	82.0225	73.9162
CLC	MIRA	Newbler v2.5	87.0162	77.6843
CLC	MIRA	SeqMan	86.3296	77.1925
CLC	Newbler v2.3	Newbler v2.5	81.8976	73.2781
CLC	Newbler v2.3	SeqMan	78.6517	70.6989
CLC	Newbler v2.5	SeqMan	85.206	75.5573
MIRA	Newbler v2.3	Newbler v2.5	80.774	72.04
MIRA	Newbler v2.3	SeqMan	80.0874	71.131
MIRA	Newbler v2.5	SeqMan	86.4544	76.8091
Newbler v2.3	Newbler v2.5	SeqMan	78.1523	69.2509
Table S3 - Assembly triples - stringent alignment to L. sigmodontis EST clusters
Assembly 1	Assembly 2	Assembly 3	Percentage of 1602 EST clusters hit	Percentage of total EST cluster bases hit
CLC	MIRA	Newbler v2.5	65.6679	65.4405
CLC	MIRA	SeqMan	64.9813	64.8953
CAP3	CLC	Newbler v2.5	64.5443	64.2727
MIRA	Newbler v2.5	SeqMan	64.5443	64.2311
CAP3	CLC	MIRA	64.3571	64.1434
CLC	MIRA	Newbler v2.3	64.1698	64.3464
CAP3	MIRA	SeqMan	63.608	63.2162
CAP3	MIRA	Newbler v2.5	63.4831	63.5006
CLC	Newbler v2.3	Newbler v2.5	63.2335	63.0663
CLC	Newbler v2.5	SeqMan	63.2335	63.1288
CAP3	CLC	SeqMan	63.171	62.9142
CAP3	CLC	Newbler v2.3	62.422	62.4119
MIRA	Newbler v2.3	Newbler v2.5	62.0474	62.2309
CAP3	Newbler v2.5	SeqMan	61.5481	61.5429
CLC	Newbler v2.3	SeqMan	61.1111	61.4266
MIRA	Newbler v2.3	SeqMan	61.0487	61.0358
CAP3	MIRA	Newbler v2.3	60.799	61.0164
CAP3	Newbler v2.3	Newbler v2.5	60.5493	60.4614
Newbler v2.3	Newbler v2.5	SeqMan	59.5506	59.4702
CAP3	Newbler v2.3	SeqMan	58.8639	58.9033
Each first-level assembly was co-assembled with two other assemblies to form second-order contigs. Only robust second-order contigs (those with support from all three constituent assemblies) were considered.
BLAT with default settings was used to align robust contigs to L. sigmodontis EST clusters
Stringent alignment implies that only alignments that covered at least 80% of a reference sequence were considered.

## Sheet: Brugia peptides
Table S4 - Assembly triples: alignment to B. malayi RefSeq peptides
Assembly 1	Assembly 2	Assembly 3	Percentage of 11472 B. malayi peptides hit	Percentage of total B. malayi peptide bases hit
CLC	MIRA	Newbler v2.5	76.5952	61.3697
MIRA	Newbler v2.5	SeqMan	76.3598	60.7303
CLC	MIRA	SeqMan	76.0635	60.2884
CLC	Newbler v2.5	SeqMan	75.8543	60.6316
CAP3	CLC	Newbler v2.5	75.3138	60.3939
CAP3	CLC	MIRA	75.1831	59.8443
CAP3	MIRA	Newbler v2.5	75.1133	59.9826
CAP3	CLC	SeqMan	75	59.5824
CAP3	MIRA	SeqMan	74.8867	59.3429
CAP3	Newbler v2.5	SeqMan	74.8605	59.6482
CLC	MIRA	Newbler v2.3	69.7873	55.0715
CLC	Newbler v2.3	Newbler v2.5	69.4997	55.1201
MIRA	Newbler v2.3	Newbler v2.5	69.395	54.7194
MIRA	Newbler v2.3	SeqMan	68.7936	53.7279
CAP3	CLC	Newbler v2.3	68.628	54.4167
CLC	Newbler v2.3	SeqMan	68.4013	53.7487
CAP3	MIRA	Newbler v2.3	68.3229	53.3066
Newbler v2.3	Newbler v2.5	SeqMan	68.2706	53.6015
CAP3	Newbler v2.3	Newbler v2.5	68.2357	53.8319
CAP3	Newbler v2.3	SeqMan	67.887	53.0646
Table S5 - Assembly triples: stringent alignment to B. malayi RefSeq peptides
Assembly 1	Assembly 2	Assembly 3	Percentage of 11472 B. malayi peptides hit	Percentage of total B. malayi peptide bases hit
CLC	MIRA	Newbler v2.5	38.5373	28.8031
CAP3	CLC	Newbler v2.5	37.6482	28.2385
MIRA	Newbler v2.5	SeqMan	37.3518	27.58
CLC	Newbler v2.5	SeqMan	37.0903	27.5832
CLC	Newbler v2.3	Newbler v2.5	36.9508	27.9427
CLC	MIRA	Newbler v2.3	36.8288	27.6987
CLC	MIRA	SeqMan	36.8201	26.9891
CAP3	CLC	MIRA	36.7329	27.1576
CAP3	MIRA	Newbler v2.5	36.7155	27.2314
CAP3	Newbler v2.5	SeqMan	36.5499	27.034
CAP3	CLC	Newbler v2.3	36.2186	27.4409
MIRA	Newbler v2.3	Newbler v2.5	36.1925	27.1052
CAP3	CLC	SeqMan	36.1838	26.6424
CAP3	MIRA	SeqMan	35.7741	26.028
CLC	Newbler v2.3	SeqMan	35.5736	26.7901
Newbler v2.3	Newbler v2.5	SeqMan	35.4341	26.6893
MIRA	Newbler v2.3	SeqMan	35.3644	26.3101
CAP3	Newbler v2.3	Newbler v2.5	35.2249	26.5348
CAP3	Newbler v2.3	SeqMan	34.7455	25.9398
CAP3	MIRA	Newbler v2.3	34.3794	25.4977
Each first-level assembly was co-assembled with two other assemblies to form second-order contigs. Only robust second-order contigs (those with support from all three constituent assemblies) were considered.
Robust contigs were aligned to B. malayi peptides using BLASTX with expect cutoff 1e-5 and the BLOSUM62 matrix
Stringent alignment implies that only alignments that covered at least 80% of a reference sequence were considered.

## Sheet: KOGs
Table S6 - Assembly triples: alignment to C. elegans KOGs
Assembly 1	Assembly 2	Assembly 3	Percentage of unique KOGs hit
CLC	MIRA	Newbler v2.5	88.2873
MIRA	Newbler v2.5	SeqMan	87.8317
CAP3	MIRA	Newbler v2.5	87.3492
CLC	MIRA	SeqMan	87.1348
CAP3	CLC	MIRA	86.9472
CAP3	CLC	Newbler v2.5	86.9472
CAP3	MIRA	SeqMan	86.8132
CLC	Newbler v2.5	SeqMan	86.7328
CAP3	CLC	SeqMan	86.3307
CAP3	Newbler v2.5	SeqMan	86.0895
MIRA	Newbler v2.3	Newbler v2.5	83.8113
CLC	MIRA	Newbler v2.3	83.7309
CLC	Newbler v2.3	Newbler v2.5	83.7041
MIRA	Newbler v2.3	SeqMan	82.8196
CAP3	CLC	Newbler v2.3	82.7928
CAP3	Newbler v2.3	Newbler v2.5	82.6588
CAP3	MIRA	Newbler v2.3	82.23
Newbler v2.3	Newbler v2.5	SeqMan	82.0423
CLC	Newbler v2.3	SeqMan	81.8279
CAP3	Newbler v2.3	SeqMan	81.5063
Table S7 - Assembly triples: stringent alignment to C. elegans KOGs
Assembly 1	Assembly 2	Assembly 3	Percentage of unique KOGs hit
CLC	MIRA	Newbler v2.5	39.8017
CLC	Newbler v2.3	Newbler v2.5	39.1584
CAP3	CLC	Newbler v2.5	39.0512
MIRA	Newbler v2.3	Newbler v2.5	38.8368
MIRA	Newbler v2.5	SeqMan	38.7296
CLC	MIRA	Newbler v2.3	38.6224
CAP3	CLC	Newbler v2.3	38.3811
CAP3	MIRA	Newbler v2.5	38.3811
CLC	Newbler v2.5	SeqMan	38.1399
CAP3	Newbler v2.5	SeqMan	37.9255
CAP3	CLC	MIRA	37.8451
CAP3	Newbler v2.3	Newbler v2.5	37.7111
Newbler v2.3	Newbler v2.5	SeqMan	37.4698
CLC	MIRA	SeqMan	37.2286
CLC	Newbler v2.3	SeqMan	37.2286
CAP3	CLC	SeqMan	37.0142
MIRA	Newbler v2.3	SeqMan	36.8534
CAP3	MIRA	SeqMan	36.8266
CAP3	MIRA	Newbler v2.3	36.7998
CAP3	Newbler v2.3	SeqMan	36.6122
Each first-level assembly was co-assembled with two other assemblies to form second-order contigs. Only robust second-order contigs (those with support from all three constituent assemblies) were considered.
Robust contigs were aligned to C. elegans peptides clustered into KOGs, using BLASTX with expect cutoff 1e-5 and the BLOSUM62 matrix
Stringent alignment implies that only alignments that covered at least 80% of a reference sequence were considered.
